# Supplementary material for: Influence of Indium (III) Chloride on Human Dermal Fibroblast Cell Adhesion on Tantalum/Silicon Oxide Nano-Composites
Source: Materials (Basel). 2022 May 17;15(10):3577. doi: 10.3390/ma15103577 (PMC9147986; doi:10.3390/ma15103577)
Supplement: Supplementary file 1 [file materials-15-03577-s001.zip]

Archive with 1 entries (1 files):
- materials-1689500-supplementary.pdf
